# Supplementary material for: Structure of human NaV1.6 channel reveals Na+ selectivity and pore blockade by 4,9-anhydro-tetrodotoxin
Source: Nat Commun. 2023 Feb 23;14:1030. doi: 10.1038/s41467-023-36766-9 (PMC9950489; doi:10.1038/s41467-023-36766-9)
Supplement: Supplementary file 4 — Source Data [file 41467_2023_36766_MOESM4_ESM.zip › Source Data/Source_Data_2-electrophysiological recordings.xlsx]

## Sheet: Figure 1
activation	NaV1.6EM
Voltage (mV)	G/Gmax
-80	0.00185928	-0.00439709	0.000666734	-0.00342199	-0.00325892	-0.00283721	-8.09388e-05	-0.00137061	-0.00654227	-0.00506206	0.00266368	0.027031	-0.00128	-0.00401	0.019374
-75	-0.000949445	-0.000152646	-0.000127932	-0.000439551	-0.00435565	0.00936685	-0.00143071	-0.00244474	-0.00483217	-0.00716866	0.00427722	0.0262796	-0.00042	-0.00374	0.028967
-70	0.00133368	0.000932065	0.00433023	0.00133772	-0.00651566	0.0110329	-0.00328501	-0.000603117	-0.00326277	-0.00674698	0.00475275	0.0347626	-0.00318	0.001768	0.042898
-65	0.000680161	0.00214018	-0.000869616	0.000150793	-0.00504721	0.0121485	-0.00189143	-0.00144848	0.000562086	-0.00627982	0.00577511	0.0439293	-0.00326	0.006989	0.053889
-60	0.00210786	0.00801337	0.00598692	0.00146969	-0.0028162	0.010878	0.0069008	-0.000574349	0.0162626	-0.00723982	0.0119846	0.0531383	-0.00142	0.019544	0.073289
-55	0.00617891	0.0219036	0.00889495	0.00574558	-0.000854983	0.0243284	0.00921799	0.00501567	0.0565485	-0.00430474	0.0231032	0.0585862	0.004731	0.025283	0.103732
-50	0.0192929	0.0637947	0.00888547	0.00455751	0.0108289	0.036813	0.0259074	0.0138028	0.133311	-0.00466243	0.0649172	0.073074	0.015446	0.051803	0.095228
-45	0.0581173	0.15585	0.059821	0.0312808	0.0178741	0.0674653	0.0670249	0.0361057	0.256648	0.037873	0.176594	0.134898	0.053922	0.039557	0.170065
-40	0.138384	0.342199	0.156414	0.0751072	0.0573026	0.152397	0.150829	0.0811324	0.460004	0.116212	0.435587	0.329323	0.136648	0.093571	0.315447
-35	0.264851	0.588073	0.285432	0.20312	0.162515	0.320686	0.334699	0.198434	0.596742	0.276924	0.692075	0.517238	0.26641	0.226534	0.52131
-30	0.445487	0.773277	0.440896	0.414728	0.353093	0.527237	0.562621	0.435543	0.705575	0.517519	0.877401	0.737324	0.48815	0.391768	0.693772
-25	0.627176	0.854414	0.60012	0.61778	0.57819	0.769506	0.757814	0.658014	0.786391	0.728268	0.958071	0.883813	0.705192	0.587364	0.819373
-20	0.803336	0.907444	0.699718	0.785673	0.86208	0.924453	0.90054	0.811344	0.87503	0.85704	0.980917	0.948868	0.860285	0.777946	0.932265
-15	0.796043	0.921063	0.800157	0.906981	0.914914	1	0.936875	0.952822	0.904406	0.921772	0.978898	0.986042	0.947173	0.873454	0.980771
-10	0.969137	0.933269	0.976784	0.980478	0.978799	0.976769	0.971159	0.989853	0.988916	0.935667	0.996184	1	0.960432	0.922535	0.990715
-5	0.978168	0.977406	0.971328	0.985876	1	0.970701	0.981025	0.981798	0.973304	1	0.985657	0.971601	0.956222	0.936671	0.965952
0	0.940801	1	0.966	0.999925	0.992374	0.920193	0.974457	0.971713	1	0.924951	0.971724	0.927267	1	0.928293	1
5	0.923187	0.981871	1	0.964785	0.999988	0.932274	0.935617	1	0.987248	0.961712	0.990933	0.956377	0.989617	1	0.989776
10	1	0.981824	0.956585	1	0.998093	0.982756	1	0.981864	0.980588	0.951706	1	0.970195	0.953303	0.902904	0.966733
Inactivation	NaV1.6EM
Voltage (mV)	G/Gmax
-130	0.971732	0.919996	0.929182	1	0.979857	0.989736	0.967639	1	1	0.969617	0.993013	0.988038	0.986188	1	1
-125	0.995505	0.956668	0.942676	0.992878	0.954968	0.997992	1	0.973664	0.982295	0.96769	0.954639	0.982796	0.992086	0.950288	0.992592
-120	0.94917	0.941616	0.978834	0.953749	0.925748	0.986077	0.958057	0.97943	0.94829	0.981757	1	0.984272	0.998009	0.974205	0.998682
-115	0.981501	0.969257	0.978658	0.994444	0.987348	1	0.955149	0.96611	0.974333	0.971801	0.959519	1	0.999459	0.991956	0.96949
-110	1	0.976647	0.980157	0.958366	0.94328	0.977653	0.934308	0.981757	0.970773	0.953687	0.978207	0.958207	0.977856	0.935389	0.976897
-105	0.914765	0.979839	0.98536	0.949601	0.972574	0.967577	0.911453	0.958456	0.91882	1	0.948262	0.972089	1	0.963254	0.939481
-100	0.961272	1	0.963048	0.956879	0.996648	0.964256	0.894788	0.939066	0.895981	0.93795	0.907614	0.953925	0.973137	0.92713	0.972817
-95	0.857054	0.93368	1	0.957192	0.964328	0.937555	0.860637	0.897319	0.812965	0.927736	0.910331	0.906298	0.955122	0.932764	0.946324
-90	0.916407	0.860299	0.941617	0.864768	1	0.898752	0.800462	0.837599	0.675494	0.890866	0.840847	0.86229	0.909408	0.857065	0.931822
-85	0.842643	0.745539	0.881489	0.779692	0.923152	0.792645	0.648833	0.775586	0.514595	0.801131	0.724394	0.725076	0.841231	0.71602	0.864398
-80	0.736636	0.48004	0.867704	0.63283	0.708406	0.647884	0.450675	0.635407	0.302117	0.636215	0.526745	0.581223	0.725963	0.570868	0.748635
-75	0.590552	0.319267	0.665438	0.412083	0.556549	0.462726	0.250224	0.444546	0.142782	0.467504	0.324156	0.3129	0.540479	0.372746	0.597608
-70	0.366736	0.160719	0.457351	0.262052	0.330144	0.250099	0.113179	0.245594	0.010056	0.259378	0.163789	0.08013	0.341083	0.186367	0.360638
-65	0.217531	0.057109	0.263171	0.121404	0.16795	0.118441	0.038278	0.114595	-0.0147	0.142253	0.058931	0.011474	0.196097	0.071444	0.180689
-60	0.067251	0.003627	0.099568	0.055491	0.06548	0.06022	-0.00554	0.047975	-0.01706	0.021314	0.015627	-0.02556	0.072228	0.032163	0.075115
-55	0.055187	-0.00334	0.053705	0.040493	0.047585	0.029417	-0.0137	0.027104	-0.01485	0.01057	-2.4e-05	-0.02838	0.030407	0.018371	0.0294
-50	0.021705	-0.00368	0.025702	0.021178	0.039889	0.019548	-0.01465	0.012768	-0.02511	0.007785	0.003549	-0.01372	0.008555	0.016168	0.008475
-45	0.016731	-0.01089	0.017558	0.015867	0.032437	0.011924	-0.01026	0.012253	-0.02319	0.00962	-0.00127	-0.0232	0.007091	0.005297	0.004859
-40	0.017434	-0.0036	0.015708	0.016387	0.038253	0.008	-0.01745	0.006055	-0.03359	0.005324	-0.00196	-0.0182	0.005903	0.003726	0.012362
-35	0.008526	-0.00989	0.009093	0.015142	0.025873	0.006505	-0.01125	0.005213	-0.03128	0.003612	-0.00833	-0.02965	0.00377	0.002317	0.007317
-30	0.009841	-0.00355	0.004074	0.011514	0.02645	0.006898	-0.01138	0.007503	-0.02306	0.001053	-0.00626	-0.01823	0.002955	0.005337	0.003233
-25	0.003752	-0.00084	0.004485	0.009884	0.031936	0.005879	-0.0105	0.005201	-0.01335	0.005117	0.003674	-0.02721	0.002649	-0.00124	0.001516
-20	0.004974	0.010745	0.004856	0.005532	0.016208	0.003518	-0.00781	0.004079	-0.00836	0.007098	-0.0037	-0.02475	0.002081	0.004702	-0.00016

## Sheet: Figure 4
Figure 4a	4,9-ah-TTX			Figure 4b	4,9-ah-TTX			Figure 4c
NaV1.6EM	Time (min)	I (nA)		NaV1.7WT	Time (min)	I (nA)		4,9-ah-TTX (nM)
	0.25	-3.2516			0.25	-5.2253			NaV1.2							NaV1.6EM						NaV1.7
	0.5	-3.2348			0.5	-5.2276		1								0.919538	0.977834			0.947587
	0.75	-3.3383			0.75	-5.2592		3								0.906597	0.921627	0.802855	0.866389	0.912715
	1	-3.2706			1	-5.2026		10	0.989582	0.932649	0.979152	1.00476	0.930937	0.919692		0.810718	0.858295	0.730348	0.82158	0.874246
	1.25	-3.287			1.25	-5.2255		30	0.973563		0.959643	0.968425	0.81563	0.788256		0.723955	0.70714	0.542908	0.541781	0.652942		0.954625	0.97654	0.9144	0.936592	0.951625	0.952009
	1.5	-3.3686			1.5	-5.1578		100	0.852904	0.782867	0.917191	0.76958	0.577446	0.64758		0.412011	0.431092	0.317281	0.278942	0.382793		0.897309	0.896626	0.864586	0.894963	0.878236	0.897199
	1.75	-3.3617			1.75	-5.176		300	0.576786	0.470627	0.442293	0.450783	0.351623	0.283223		0.211701	0.185053	0.127839	0.025658	0.211835		0.768899	0.788858	0.726175	0.766799	0.723244	0.792233
	2	-3.4394			2	-4.9909		1000	0.253719	0.30964	0.294834	0.158815	0.1125	0.134362			0.140206	0.043097		0.100803		0.629966	0.657109	0.551114	0.622067	0.530049	0.530738
	2.25	-3.3637			2.25	-4.9041		3000	0.096686	0.087185	0.113494	0.060126	0.048792	0.040446								0.412746	0.396092	0.297228	0.331226	0.277144	0.260259
	2.5	-3.2529			2.5	-4.9167		10000														0.184409		0.148463			0.106215
	2.75	-3.1284			2.75	-4.9008
	3	-3.1162			3	-4.8686
	3.25	-3.193			3.25	-4.9313
	3.5	-3.1412			3.5	-4.9276
	3.75	-3.1678			3.75	-4.6578
	4	-3.1684			4	-4.5015
	4.25	-3.1874			4.25	-4.3862
	4.5	-3.0029			4.5	-4.3796
	4.75	-3.0716			4.75	-4.4922
	5	-2.9917			5	-4.596
	5.25	-2.8895			5.25	-4.5821
	5.5	-3.052			5.5	-4.6363
	5.75	-3.1182			5.75	-4.6344
	6	-2.9428			6	-4.6153
	6.25	-3.0731			6.25	-4.6747
	6.5	-3.132			6.5	-4.6037
	6.75	-3.0701			6.75	-4.6439
	7	-2.998			7	-4.3297
	7.25	-2.9219			7.25	-4.1075
	7.5	-2.9557			7.5	-4.0059
	7.75	-2.9931			7.75	-3.9857
	8	-3.0208			8	-3.9846
	8.25	-2.957			8.25	-4.0534
	8.5	-2.9803			8.5	-4.0691
	8.75	-2.9095			8.75	-4.1688
	9	-2.9407			9	-4.1859
	9.25	-2.675			9.25	-4.1619
	9.5	-2.4534			9.5	-4.0105
	9.75	-2.3705			9.75	-4.1006
	10	-2.3213			10	-3.9586
	10.25	-2.4044			10.25	-2.7935
	10.5	-2.326			10.5	-2.7496
	10.75	-2.3142			10.75	-2.7307
	11	-2.2471			11	-2.8764
	11.25	-2.1884			11.25	-2.7004
	11.5	-2.305			11.5	-2.8108
	11.75	-2.2556			11.75	-2.6944
	12	-2.1986			12	-2.7206
	12.25	-2.2048			12.25	-2.7002
	12.5	-2.1445			12.5	-2.7702
	12.75	-2.1963			12.75	-2.7949
	13	-2.118			13	-2.7094
	13.25	-1.8501			13.25	-2.7718
	13.5	-1.6409			13.5	-2.8197
	13.75	-1.5426			13.75	-2.785
	14	-1.4717			14	-2.7471
	14.25	-1.4348			14.25	-1.5325
	14.5	-1.4327			14.5	-1.5315
	14.75	-1.2878			14.75	-1.4485
	15	-1.2757			15	-1.6167
	15.25	-1.3333			15.25	-1.5047
	15.5	-1.2876			15.5	-1.4667
	15.75	-1.007			15.75	-1.5253
	16	-0.85835			16	-1.5969
	16.25	-0.68774			16.25	-1.4781
	16.5	-0.70537			16.5	-1.5958
	16.75	-0.73084			16.75	-1.411
	17	-0.74416			17	-1.3739
	17.25	-0.67673			17.25	-1.3597
	17.5	-0.73859			17.5	-1.3471
	17.75	-0.71255			17.75	-0.60136
	18	-0.41736			18	-0.56759
	18.25	-0.45373			18.25	-0.54892
	18.5	-0.36261			18.5	-0.55879
	18.75	-0.35768			18.75	-0.55138
	19	-0.33907			19	-0.54977
	19.25	-0.3529			19.25	-0.57618
	19.5	-0.36309			19.5	-0.58718
	19.75	-0.35327			19.75	-0.61288
	20	-0.3028
	20.25	-0.38928

## Sheet: Figure 5
Figure 5d
4,9-ah-TTX (nM)
	NaV1.6EM					NaV1.6M1416T/E1417I
1	0.919538	0.977834			0.947587
3	0.906597	0.921627	0.802855	0.866389	0.912715
10	0.810718	0.858295	0.730348	0.82158	0.874246		0.922871	0.94102	0.92013	0.99907	1.04501
30	0.723955	0.70714	0.542908	0.541781	0.652942		0.85378	0.925245	0.860293	0.872673	0.902062
100	0.412011	0.431092	0.317281	0.278942	0.382793		0.617734	0.791763	0.705171	0.637436	0.722658
300	0.211701	0.185053	0.127839	0.025658	0.211835		0.387893	0.539878	0.55708	0.445632	0.467037
1000		0.140206	0.043097		0.100803		0.143544	0.271997	0.268618	0.093813	0.231993
3000							0.100379	0.105631	0.155525	0.070005	0.070414

## Sheet: Supplementary Figure 6
Figure 6c
TTX (nM)
	NaV1.2					NaV1.6EM						NaV1.7
0.1	0.991417	0.997517	0.995722	0.978289	0.98876			0.954725	0.881142	0.953137	1.00446		0.950983	0.995169	0.994795	0.973062
0.3	0.957123	0.977029	0.958006	0.921908	0.96994			0.864249	0.839437	0.879456	0.926234		0.962973	1.03759	0.95411	0.962273
1	0.79469	0.894368	0.835953	0.866247	0.84127			0.662423	0.675353	0.635235	0.626571		0.946664	1.01757	0.932878	0.931076
3	0.555026	0.714146	0.617653	0.693809	0.615507		0.4365	0.402985	0.381856	0.324849	0.35998		0.812435	0.912861	0.812266	0.859419
10	0.318737	0.366253	0.18239	0.379168	0.280559		0.236163	0.205337	0.144287	0.12473	0.140239		0.616615	0.702305	0.601542	0.646401
30	0.22222	0.154501	0.0453807	0.101603	0.112889		0.127769	0.103854	0.0640591	0.0773773	0.105997		0.349597	0.439726	0.358058	0.165375
100	0.0948712	0.0578545	0.00557805	0.0265296	0.0288453		0.0287715	0.0701308	0.0304772	0.022527	0.0550442		0.0929635	0.250525	0.14974	0.137142
300													0.0381495	0.0963502	0.0357164	0.0810548
Figure 6d
4,9-ah-TTX (nM)
	NaV1.6EM						NaV1.6L1712A					NaV1.6ECL1						NaV1.6ECL3
1	0.919538	0.977834			0.947587
3	0.906597	0.921627	0.802855	0.866389	0.912715		0.924203	0.948602	0.880887	0.926764								0.980558	0.993266	0.975063	1.02546
10	0.810718	0.858295	0.730348	0.82158	0.874246		0.882815	0.852842	0.821013	0.827834			0.984198					0.973629	0.895711	0.966726	0.894976
30	0.723955	0.70714	0.542908	0.541781	0.652942		0.73314	0.649454	0.673322	0.608184		1.0152	0.868363	0.989172	0.930909	0.849267		0.847886	0.759706	0.905415	0.837834
100	0.412011	0.431092	0.317281	0.278942	0.382793		0.454703	0.380945	0.379788	0.340981		1.03939	0.77727	0.853421	0.946992	0.809099		0.643088	0.541133	0.593249	0.568004
300	0.211701	0.185053	0.127839	0.025658	0.211835		0.191673	0.167778	0.1967	0.138016		0.920798	0.730418	0.721547	0.866008	0.813929		0.282855	0.366513	0.326243	0.257656
1000		0.140206	0.043097		0.100803		0.0437165	0.072647	0.109513	0.0952685		0.824898	0.71708	0.596671	0.711013	0.710986		0.0546773	0.0814781	0.160565	0.0434902
3000												0.66727		0.549482	0.639037	0.596385				0.0906817	0.00736891
10000														0.37545	0.599714	0.45952
Figure 6e
TTX (nM)
	NaV1.6EM						NaV1.6ECL1								NaV1.6ECL3
0.1		0.954725	0.881142	0.953137	1.00446										0.879285	0.944448	0.976966	0.930636
0.3		0.864249	0.839437	0.879456	0.926234										0.803059	0.899511	0.866298	0.914015
1		0.662423	0.675353	0.635235	0.626571		0.879487	0.943137	0.903914		0.922779	0.989978			0.663943	0.694462	0.711388	0.609675
3	0.4365	0.402985	0.381856	0.324849	0.35998		0.86908	0.704481	0.932765		0.898339	0.870576			0.472495	0.460412	0.415788	0.383212
10	0.236163	0.205337	0.144287	0.12473	0.140239		0.602434	0.565607	0.89362		0.83952	0.888271			0.209913	0.159486	0.234559	0.166714
30	0.127769	0.103854	0.0640591	0.0773773	0.105997		0.533336	0.565389	0.781551		0.822814	0.821406			0.10177	0.0783334	0.109827	0.0654319
100	0.0287715	0.0701308	0.0304772	0.022527	0.0550442		0.48417	0.574108	0.593537	0.505214	0.59128	0.582407	0.542973		0.0219662	0.0398402	0.0207585	0.0322122
300								0.524517	0.524414	0.396031	0.47427	0.456483
1000										0.261349	0.229879	0.250219
