# Supplementary material for: Structure of human NaV1.6 channel reveals Na+ selectivity and pore blockade by 4,9-anhydro-tetrodotoxin
Source: Nat Commun. 2023 Feb 23;14:1030. doi: 10.1038/s41467-023-36766-9 (PMC9950489; doi:10.1038/s41467-023-36766-9)
Supplement: Supplementary file 4 — Source Data [file 41467_2023_36766_MOESM4_ESM.zip › Source Data/Source_Data_3-Supplementary_Figure_8a.xlsx]

## Sheet: Fig.S8a
Fig.S8a
100ns	MM/GBSA (kcal/mol)	Std. Dev.	Std. Err. of Mean
NaV1.6_4,9-ahTTX	-55.2128	4.251	0.423
NaV1.6_4,9-ahTTX	-49.968	5.7242	0.5696
NaV1.6_4,9-ahTTX	-49.796	6.2538	0.6223
NaV1.6_4,9-ahTTX	-50.9975	5.0926	0.5067
NaV1.6_4,9-ahTTX	-48.1231	6.3574	0.6326
NaV1.6_4,9-ahTTX	-54.5037	4.7606	0.4737
AVE	-51.4335	5.4066	0.537983
NaV1.7_4,9-ahTTX	-32.0076	7.1967	0.7161
NaV1.7_4,9-ahTTX	-40.6978	5.2836	0.5257
NaV1.7_4,9-ahTTX	-35.2061	4.8282	0.4804
NaV1.7_4,9-ahTTX	-54.5283	6.7307	0.6697
NaV1.7_4,9-ahTTX	-28.793	7.2093	0.7173
NaV1.7_4,9-ahTTX	-29.4201	4.8095	0.4786
AVE	-36.7755	6.00967	0.597967
NaV1.6_TTX	-52.1558	10.787	1.0733
NaV1.6_TTX	-61.7178	7.7009	0.7663
NaV1.6_TTX	-52.8553	7.8166	0.7778
NaV1.6_TTX	-60.449	11.1716	1.1116
NaV1.6_TTX	-70.0262	6.3352	0.6304
NaV1.6_TTX	-63.5105	8.9934	0.8949
AVE	-60.1191	8.80078	0.875717
NaV1.7_TTX	-38.1923	5.5131	0.5486
NaV1.7_TTX	-54.087	6.7905	0.6757
NaV1.7_TTX	-55.9315	6.9079	0.6874
NaV1.7_TTX	-43.8461	7.5846	0.7547
NaV1.7_TTX	-41.5188	5.8346	0.5806
NaV1.7_TTX	-47.9616	5.4168	0.539
AVE	-46.9229	6.34125	0.631
